# Supplementary material for: Brain serotonergic activation in growth-stunted farmed salmon: adaption versus pathology
Source: R Soc Open Sci. 2016 May 25;3(5):160030. doi: 10.1098/rsos.160030 (PMC4892444; doi:10.1098/rsos.160030)
Supplement: Data file [file rsos160030supp1.xlsx]

## Sheet: DLS, Healthy
Fish	Status	Stress	Sample	cortisol	5-HT	5-HIAA	5-HIAA/5HT
1	GS	No	I	44.3839	900.839	93.0915	0.103384
2	GS	No	I	358.182	1117.12	66.3951	0.0594077
7	GS	No	I	539.56	902.444	241.613	0.267732
17	GS	No	I	27.9052	921.397	125.723	0.136448
29	GS	No	I	409.712	1277.97	205.336	0.160673
30	GS	No	I	409.712	426.338	101.472	0.238008
32	GS	No	I	14.0947	865.064	276.856	0.32004
38	GS	No	I	35.3206	1004.3	241.914	0.24088
40	GS	No	I	6.84072	995.182	247.329	0.248526
41	GS	No	I	358.182	753.017	179.92	0.238932
45	GS	No	I	155.23	1088.13	273.582	0.251424
47	GS	No	I	7.50716	438.44	286.277	0.652943
52	GS	No	I	19.8756	1067.46	267.664	0.250747
54	GS	No	I	40.4637	872.462	336.463	0.385648
4	GS	Yes	I	137.316	1063.6	172.484	0.162169
6	GS	Yes	I	507.316	1027.29	195.107	0.189924
11	GS	Yes	I	135.077	594.25	252.674	0.425198
13	GS	Yes	I	135.077	1117.97	244.087	0.218331
14	GS	Yes	I	171.043	584.803	78.459	0.134163
21	GS	Yes	I	225.718	1098.6	224.383	0.204244
23	GS	Yes	I	260.126	454.684	235.24	0.517369
34	GS	Yes	I		892.259	257.92	0.289064
35	GS	Yes	I	724.836	1100.73	284.688	0.258634
37	GS	Yes	I	167.636	1106.51	221.867	0.200511
42	GS	Yes	I	139.628	935.538	192.694	0.205972
49	GS	Yes	I	117.672	829.26	221.613	0.267242
3	Healthy	No	I	11.6804	515.589	79.7029	0.154586
5	Healthy	No	I	3.5189	776.371	69.4883	0.089504
10	Healthy	No	I	10.7254	718.485	74.011	0.10301
12	Healthy	No	I	7.36329	629.043	171.765	0.273058
15	Healthy	No	I	4.67773	812.562	87.5897	0.107794
16	Healthy	No	I	39.1962	768.615	69.3024	0.0901653
19	Healthy	No	I	1.00392	488.008	48.4438	0.0992686
20	Healthy	No	I	4.67773	530.889	64.4698	0.121437
22	Healthy	No	I	12.2695	778.712	178.315	0.228987
24	Healthy	No	I	16.5845	385.211	70.3631	0.182661
26	Healthy	No	I	9.44574	646.373	49.6647	0.0768359
28	Healthy	No	I	13.5378	572.778	65.1781	0.113793
36	Healthy	No	I		707.442	65.0958	0.0920158
43	Healthy	No	I	6.67223	622.321	70.3987	0.113123
50	Healthy	No	I	3.99127	521.182	120.567	0.231333
8	Healthy	Yes	I	111.234	639.537	129.124	0.201903
9	Healthy	Yes	I		626.341	92.984	0.148456
18	Healthy	Yes	I	74.3486	802.445	114.068	0.14215
25	Healthy	Yes	I	130.801	783.357	251.649	0.321244
27	Healthy	Yes	I	95.3648	679.096	97.8147	0.144037
31	Healthy	Yes	I	135.077	603.792	99.3928	0.164614
33	Healthy	Yes	I	59.3904	713.209	109.579	0.153643
39	Healthy	Yes	I	83.2245	987.36	157.533	0.15955
44	Healthy	Yes	I	4.7878	688.259	160.35	0.23298
46	Healthy	Yes	I	4.19733	741.852	179.527	0.241999
48	Healthy	Yes	I	101.432	947.773	205.299	0.216612
51	Healthy	Yes	I	108.258	393.891	160.762	0.408139
53	Healthy	Yes	I	85.9849	830.296	268.772	0.323706
55	Healthy	Yes	I	199.267
2	GS	No	II	3.76461	133.579	84.9374	0.635859
3	GS	No	II	25.4052	252.805	181.65	0.71854
10	GS	No	II	18.9615	165.493	118.201	0.714235
13	GS	No	II	29.608	300.256	117.582	0.391605
14	GS	No	II	97.7091	293.955	86.1282	0.292998
22	GS	No	II	98.9216	217.968	159.01	0.729512
24	GS	No	II	72.2176	267.834	127.123	0.474634
32	GS	No	II	9.57623	554.964	313.419	0.564756
37	GS	No	II	149.671	548.552	413.274	0.75339
39	GS	No	II	49.678	542.494	360.262	0.664084
4	GS	Yes	II	186.132	219.684	165.055	0.751329
7	GS	Yes	II	128.758	236.861	140.5	0.593174
11	GS	Yes	II	2.99953	317.117	147.481	0.465067
19	GS	Yes	II	8.06475	232.05	143.024	0.616349
23	GS	Yes	II	190.317	398.161	257.019	0.645515
25	GS	Yes	II	152.402	356.381	235.313	0.660285
28	GS	Yes	II	13.1204	357.547	180.113	0.503746
29	GS	Yes	II	219.89	465.002	309.473	0.66553
36	GS	Yes	II	144.482	466.261	205.282	0.440272
40	GS	Yes	II	260.126	478.047	210.333	0.439983
6	Healthy	No	II	3.99127	194.949	37.9289	0.194558
8	Healthy	No	II	6.31101	190.689	41.5086	0.217677
16	Healthy	No	II	9.27406	169.63	46.8543	0.276214
17	Healthy	No	II	6.57244	207.198	63.0159	0.304134
20	Healthy	No	II	12.1603	221.886	38.3458	0.172818
26	Healthy	No	II	15.1462	219.273	73.5255	0.335315
27	Healthy	No	II	8.89715	253.509	87.845	0.346516
31	Healthy	No	II	14.5447	230.08	73.5138	0.319514
34	Healthy	No	II	7.01201	391.626	73.0679	0.186576
38	Healthy	No	II	7.54344
1	Healthy	Yes	II	86.9424	435.264	138.346	0.317844
5	Healthy	Yes	II	58.4215	266.751	151.294	0.567175
9	Healthy	Yes	II	53.1348	239.206	55.1348	0.230491
12	Healthy	Yes	II	69.5402	334.328	116.799	0.349355
15	Healthy	Yes	II	5.24092	263.34	151.593	0.575656
18	Healthy	Yes	II	64.6817	529.274	172.737	0.326367
21	Healthy	Yes	II	102.732	220.207	81.2508	0.368975
30	Healthy	Yes	II	49.3171	226.84	95.3429	0.420309
33	Healthy	Yes	II	75.0841	468.339	202.768	0.432952
35	Healthy	Yes	II	55.2346	349.017	112.651	0.322767
